# Supplementary material for: Contribution of transcription factor, SP1, to the promotion of HB-EGF expression in defense mechanism against the treatment of irinotecan in ovarian clear cell carcinoma
Source: Cancer Med. 2014 Jul 24;3(5):1159–69. doi: 10.1002/cam4.301 (PMC4302667; doi:10.1002/cam4.301)
Supplement: Supplementary file 2 — Table S1. Primer sequences. [file cam40003-1159-SD2.txt]

Primer        Sequence 
forward primer for the HB-EGFreporter vector   GCCCATGGTCCCGCACCGAGAGG
reverse primer for pGL/HB-4138/+205    GCGGTACCAATGAGAAGGCAGCTGAA  
reverse primer for pGL/HB-125/+205    GCGGTACCGCTGCCGGCGCCGCGAGCCG
reverse primer for pGL/HB-178/+205    GCGGTACCCGCCGCCCTCTCCTCCC 
reverse primer for pGL/HB-253/+205    GCGGTACCTCCGCCACCTGCCGGTC 
forward primer for pGL/HB mu1     aataGCCCGCGGGGTCGGGGGCTG 
reverse primer for pGL/HB mu1     CGGAGGACTGGGCGGGAGGAGAGGG
forward primer for pGL/HB mu2     ataCCGCGGGGTCGGGGGCTG 
reverse primer for pGL/HB mu2     CGGCGGAGGACTGGGCGGGAGGAGA
forward primer for ChIPPCR     TCCCGTGCTGGGAAGCTCGC 
reverse primer for ChIPPCR     TGCCTCGGCCTGGTCCCAAAA  
Table S1.Primer sequences 
